# Supplementary material for: Changes in CT-Based Morphological Features of the Kidney with Declining Glomerular Filtration Rate in Chronic Kidney Disease
Source: Diagnostics (Basel). 2023 Jan 22;13(3):402. doi: 10.3390/diagnostics13030402 (PMC9914455; doi:10.3390/diagnostics13030402)
Supplement: Supplementary file 1 [file diagnostics-13-00402-s001.zip]

Archive with 1 entries (1 files):
- diagnostics-2142667-supplementary.pdf
